# Supplementary material for: Influenza A viruses are transmitted via the air from the nasal respiratory epithelium of ferrets
Source: Nat Commun. 2020 Feb 7;11:766. doi: 10.1038/s41467-020-14626-0 (PMC7005743; doi:10.1038/s41467-020-14626-0)
Supplement: Supplementary file 4 — Source Data [file 41467_2020_14626_MOESM4_ESM.xlsx]

## Sheet: Figure 1
Figure 1		Parameter a: virus titer															Parameter b: % reads
		Donor 1 (F720, internal number)							Recipient 1 (F724, internal number)								Donor 1 (F720, internal number)							Recipient 1 (F724, internal number)
		Throat swabs							Throat swabs								Throat swabs							Throat swabs
	Days post-inoculation/exposure	1	2	3	4	5	6	7	1	2	3	4	5	6	7	Days post-inoculation/exposure	1	2	3	4	5	6	7	1	2	3	4	5	6	7
	Virus titer wt (TCID50/ml)	3.7485	N.D	N.D	0.64625	N.D	1.82	N.D	N.D	N.D	N.D	2.1915	N.D	N.D	4.361	% reads wt	88.2	N.D	N.D	23.5	N.D	72.8	N.D	N.D	N.D	N.D	97.4	N.D	N.D	98
	Virus titer var (TCID50/ml)	0.5015	N.D	N.D	2.10375	N.D	0.68	N.D	N.D	N.D	N.D	0.0585	N.D	N.D	0.089	% reads var	11.8	N.D	N.D	76.5	N.D	27.2	N.D	N.D	N.D	N.D	2.6	N.D	N.D	2
	Virus titer total (TCID50/ml)	4.25	5.5	2.75	2.75	4.75	2.5	1.5	1.5	1.5	1.5	2.25	5	5	4.45
		Nose swabs							Nose swabs								Nose swabs							Nose swabs
	Days post-inoculation/exposure	1	2	3	4	5	6	7	1	2	3	4	5	6	7	Days post-inoculation/exposure	1	2	3	4	5	6	7	1	2	3	4	5	6	7
	Virus titer wt (TCID50/ml)	3	N.D	N.D	2.5	N.D	2.25	N.D	N.D	N.D	N.D	N.D	2.75	N.D	4.5	% reads wt	100	N.D	N.D	100	N.D	100	N.D	N.D	N.D	N.D	N.D	100	N.D	100
	Virus titer var (TCID50/ml)	0	N.D	N.D	0	N.D	0	N.D	N.D	N.D	N.D	N.D	0	N.D	0	% reads var	0	N.D	N.D	0	N.D	0	N.D	N.D	N.D	N.D	N.D	0	N.D	0
	Virus titer total (TCID50/ml)	3	6	3.25	2.5	4	2.25	1.5	1.5	1.5	1.5	1.5	2.75	5.5	4.5
		Donor 2 (F721, internal number)							Recipient 2 (F725, internal number)								Donor 2 (F721, internal number)							Recipient 2 (F725, internal number)
		Throat swabs							Throat swabs								Throat swabs							Throat swabs
	Days post-inoculation/exposure	1	2	3	4	5	6	7	1	2	3	4	5	6	7	Days post-inoculation/exposure	1	2	3	4	5	6	7	1	2	3	4	5	6	7
	Virus titer wt (TCID50/ml)	5	6.25	N.D	N.D	N.D	3.25	N.D	N.D	4	N.D	N.D	N.D	N.D	2.5	% reads wt	100	100	N.D	N.D	N.D	100	N.D	N.D	100	N.D	N.D	N.D	N.D	100
	Virus titer var (TCID50/ml)	0	0	N.D	N.D	N.D	0	N.D	N.D	0	N.D	N.D	N.D	N.D	0	% reads var	0	0	N.D	N.D	N.D	0	N.D	N.D	0	N.D	N.D	N.D	N.D	0
	Virus titer total (TCID50/ml)	5	6.25	3	4	4.75	3.25	1.75	1.5	4	5	6.25	4.25	4.75	2.5
		Nose swabs							Nose swabs								Nose swabs							Nose swabs
	Days post-inoculation/exposure	1	2	3	4	5	6	7	1	2	3	4	5	6	7	Days post-inoculation/exposure	1	2	3	4	5	6	7	1	2	3	4	5	6	7
	Virus titer wt (TCID50/ml)	3.25	3.25	N.D	N.D	N.D	3.75	N.D	N.D	N.D	2.25	N.D	N.D	N.D	3.75	% reads wt	100	100	N.D	N.D	N.D	100	N.D	N.D	N.D	100	N.D	N.D	N.D	100
	Virus titer var (TCID50/ml)	0	0	N.D	N.D	N.D	0	N.D	N.D	N.D	0	N.D	N.D	N.D	0	% reads var	0	0	N.D	N.D	N.D	0	N.D	N.D	N.D	0	N.D	N.D	N.D	0
	Virus titer total (TCID50/ml)	3.25	3.25	5	3.75	3.5	3.75	1.5	1.5	1.5	2.25	5.5	5	4.5	3.75
		Donor 3 (F722, internal number)							Recipient 3 (F726, internal number)								Donor 3 (F722, internal number)							Recipient 3 (F726, internal number)
		Throat swabs							Throat swabs								Throat swabs							Throat swabs
	Days post-inoculation/exposure	1	2	3	4	5	6	7	1	2	3	4	5	6	7	Days post-inoculation/exposure	1	2	3	4	5	6	7	1	2	3	4	5	6	7
	Virus titer wt (TCID50/ml)	0.108	N.D	0	N.D	N.D	0	N.D	N.D	N.D	0	N.D	N.D	N.D	0	% reads wt	2.4	N.D	0	N.D	N.D	0	N.D	N.D	N.D	0	N.D	N.D	N.D	0
	Virus titer var (TCID50/ml)	4.392	N.D	3.25	N.D	N.D	4.25	N.D	N.D	N.D	1.5	N.D	N.D	N.D	4.25	% reads var	97.6	N.D	100	N.D	N.D	100	N.D	N.D	N.D	100	N.D	N.D	N.D	100
	Virus titer total (TCID50/ml)	4.5	6	3.25	3.75	4.25	4.25	1.5	1.5	1.5	1.5	6	4	5	4.25
		Nose swabs							Nose swabs								Nose swabs							Nose swabs
	Days post-inoculation/exposure	1	2	3	4	5	6	7	1	2	3	4	5	6	7	Days post-inoculation/exposure	1	2	3	4	5	6	7	1	2	3	4	5	6	7
	Virus titer wt (TCID50/ml)	0	N.D	0	N.D	N.D	0	N.D	N.D	N.D	N.D	0	N.D	N.D	0	% reads wt	0	N.D	0	N.D	N.D	0	N.D	N.D	N.D	N.D	0	N.D	N.D	0
	Virus titer var (TCID50/ml)	2.75	N.D	3.5	N.D	N.D	3.25	N.D	N.D	N.D	N.D	2.75	N.D	N.D	4	% reads var	100	N.D	100	N.D	N.D	100	N.D	N.D	N.D	N.D	100	N.D	N.D	100
	Virus titer total (TCID50/ml)	2.75	5.5	3.5	3.5	4.75	3.25	1.5	1.5	1.5	1.5	2.75	4.5	3.75	4
		Donor 4 (F723, internal number)							Recipient 4 (F727, internal number)								Donor 4 (F723, internal number)							Recipient 4 (F727, internal number)
		Throat swabs							Throat swabs								Throat swabs							Throat swabs
	Days post-inoculation/exposure	1	2	3	4	5	6	7	1	2	3	4	5	6	7	Days post-inoculation/exposure	1	2	3	4	5	6	7	1	2	3	4	5	6	7
	Virus titer wt (TCID50/ml)	3.784	N.D	N.D	N.D	0.4455	0.78	N.D	N.D	N.D	N.D	N.D	0	N.D	0	% reads wt	94.6	N.D	N.D	N.D	9.9	20.8	N.D	N.D	N.D	N.D	N.D	0	N.D	0
	Virus titer var (TCID50/ml)	0.216	N.D	N.D	N.D	4.0545	2.97	N.D	N.D	N.D	N.D	N.D	1.5	N.D	4.75	% reads var	5.4	N.D	N.D	N.D	90.1	79.2	N.D	N.D	N.D	N.D	N.D	100	N.D	100
	Virus titer total (TCID50/ml)	4	6.25	4.25	3.25	4.5	3.75	2.75	1.5	1.5	1.5	1.5	1.5	3	4.75
		Nose swabs							Nose swabs								Nose swabs							Nose swabs
	Days post-inoculation/exposure	1	2	3	4	5	6	7	1	2	3	4	5	6	7	Days post-inoculation/exposure	1	2	3	4	5	6	7	1	2	3	4	5	6	7
	Virus titer wt (TCID50/ml)	0	N.D	N.D	N.D	0	0	N.D	N.D	N.D	N.D	N.D	N.D	N.D	N.D	% reads wt	0	N.D	N.D	N.D	0	0	N.D	N.D	N.D	N.D	N.D	N.D	N.D	N.D
	Virus titer var (TCID50/ml)	1.5	N.D	N.D	N.D	4	2.75	N.D	N.D	N.D	N.D	N.D	N.D	N.D	N.D	% reads var	100	N.D	N.D	N.D	100	100	N.D	N.D	N.D	N.D	N.D	N.D	N.D	N.D
	Virus titer total (TCID50/ml)	1.5	4.5	4	4	4	2.75	1.75	1.5	1.5	1.75	1.5	1.5	1.5	1.5

## Sheet: Figure 2
Figure 2	Parameter a: % of reads
	Donor 5 (F776, internal number)										Recipient 5 (F780, internal number)
		Nasal turbinates	Trachea Upper	Trachea Lower	Lung Left	Lung Right	Upper	Lower	N	T	N	T
	% reads wt	100	0	0	0	0	100	0	100	31.6	x	x
	% reads var	0	100	100	100	100	0	100	0	68.4	x	x
	Donor 6 (F777, internal number)										Recipient 6 (F781, internal number)
		Nasal turbinates	Trachea Upper	Trachea Lower	Lung Left	Lung Right	Upper	Lower	N	T	N	T
	% reads wt	98.2	9.4	24.8	0	92.5	98.2	31.675	100	81.9	x	x
	% reads var	1.8	90.6	75.2	100	7.5	1.8	68.325	0	18.1	x	x
	Donor 7 (F778, internal number)										Recipient 7 (F782, internal number)
		Nasal turbinates	Trachea Upper	Trachea Lower	Lung Left	Lung Right	Upper	Lower	N	T	N	T
	% reads wt	0	100	100	100	100	0	100	0	10.6	0	0
	% reads var	100	0	0	0	0	100	0	100	89.4	100	100
	Donor 8 (F779, internal number)										Recipient 8 (F783, internal number)
		Nasal turbinates	Trachea Upper	Trachea Lower	Lung Left	Lung Right	Upper	Lower	N	T	N	T
	% reads wt	0	100	98.6	100	100	0	99.65	0	33.8	0	0
	% reads var	100	0	1.4	0	0	100	0.35	100	66.2	100	100
	Donor 9 (F871, internal number)										Recipient 9 (F873, internal number)
		Nasal turbinates	Trachea Upper	Trachea Lower	Lung Left	Lung Right	Upper	Lower	N	T	N	T
	% reads wt	100	0	0	2.2	0	100	0.55	100	98.4	100	94.4
	% reads var	0	100	100	97.8	100	0	99.45	0	1.6	0	5.6
	Donor 10 (F872, internal number)										Recipient 10 (F874, internal number)
		Nasal turbinates	Trachea Upper	Trachea Lower	Lung Left	Lung Right	Upper	Lower	N	T	N	T
	% reads wt	100	0	98	97.8	82.4	100	69.55	100	93.9	100	100
	% reads var	0	100	2	2.2	17.6	0	30.45	0	6.1	0	0
	Donor 11 (F859, internal number)										Recipient 11 (F861, internal number)
		Nasal turbinates	Trachea Upper	Trachea Lower	Lung Left	Lung Right	Upper	Lower	N	T	N	T
	% reads wt	1.1	98.3	100	98.6	100	1.1	99.225	1.5	10.6	x	x
	% reads var	98.8	1.7	0	1.4	0	98.8	0.775	98.5	89.4	x	x
	Donor 12 (F860, internal number)										Recipient 12 (F862, internal number)
		Nasal turbinates	Trachea Upper	Trachea Lower	Lung Left	Lung Right	Upper	Lower	N	T	N	T
	% reads wt	0	100	100	100	100	0	100	0	27.7	0	0
	% reads var	100	0	0	0	0	100	0	100	72.3	100	100
	Donor 13 (F877, internal number)										Recipient 13 (F881, internal number)
		Nasal turbinates	Trachea Upper	Trachea Lower	Lung Left	Lung Right	Upper	Lower	N	T	N	T
	% reads wt	100	0	0	0	0	100	0	100	21.8	100	98.1
	% reads var	0	100	100	100	100	0	100	0	78.2	0	1.9
	Donor 14 (F878, internal number)										Recipient 14 (F882, internal number)
		Nasal turbinates	Trachea Upper	Trachea Lower	Lung Left	Lung Right	Upper	Lower	N	T	N	T
	% reads wt	100	0	0	0	0	100	0	96.2	11	x	x
	% reads var	0	100	100	100	100	0	100	3.8	89	x	x
	Donor 15 (F876, internal number)										Recipient 15 (F880, internal number)
		Nasal turbinates	Trachea Upper	Trachea Lower	Lung Left	Lung Right	Upper	Lower	N	T	N	T
	% reads wt	0	61.8	11.3	41.5	66	0	45.15	0	3.2	x	0
	% reads var	100	38.2	88.7	58.5	34	100	54.85	100	96.8	x	100
	Donor 16 (F888, internal number)										Recipient 16 (F890, internal number)
		Nasal turbinates	Trachea Upper	Trachea Lower	Lung Left	Lung Right	Upper	Lower	N	T	N	T
	% reads wt	0	100	100	100	100	0	100	0	7.1	x	x
	% reads var	100	0	0	0	0	100	0	100	92.9	x	x

## Sheet: Figure 3b
Figure 3b		Parameter a: % of antigen positive epithelium
		A/H1N1			A/H3N2			A/H5N1AT			A/H5N1
		F37	F38	F40	F9	F10	F11	F631	F632	F633	F637	F638	F639
	Nasal respiratory epithelium	40	50	40	20	60	30	45	55	65	5	5	10
	Nasal olfactory epithelium	10	60	50	0	0	0	0	0	5	30	20	5

## Sheet: Figure 3c
Figure 3c			Parameter a: Virus titer in the nasal turbinate tissue
			A/H1N1			A/H3N2			A/H5N1AT			A/H5N1
			F37	F38	F40	F9	F10	F11	F631	F632	F633	F637	F638	F639
	Raw virus titer	TCID50/ml							6.25	7	6.75	6.5	6.5	6.5
	Tissue weight	g							0.269	0.268	0.383	0.424	0.522	0.251
	Virus titer	TCID50/g	7.75	8.24	8.26	6.58	4.89	6.98	7.29737	8.04899	7.64392	7.34976	7.25945	7.57745

## Sheet: Supplementary Figure 2
Figure S2		Parameter a: virus titer																						Parameter b: % reads
		Donor 5 (F776, internal number)										Recipient 5 (F780, internal number)												Donor 5 (F776, internal number)										Recipient 5 (F780, internal number)
		Nose swabs					Tissues					Nose swabs												Nose swabs					Tissues					Nose swabs
	Days post-inoculation/exposure	1	2	3	4	5	Nasal Turb.	Trachea Upper	Tracher Lower	Lung left	Lung right	0.5	1	1.5	2	2.5	3	3.5	4	5	6	7	Days post-inoculation/exposure	1	2	3	4	5	Nasal Turb.	Trachea Upper	Tracher Lower	Lung left	Lung right	0.5	1	1.5	2	2.5	3	3.5	4	5	6	7
	Virus titer wt (TCID50/ml or TCID50/g)	3.5	N.D	N.D	N.D	4.25	7.5063	0	0	0	0	N.D	N.D	N.D	N.D	N.D	N.D	N.D	N.D	N.D	N.D	N.D	% reads wt	100	N.D	N.D	N.D	100	100	0	0	0	0	N.D	N.D	N.D	N.D	N.D	N.D	N.D	N.D	N.D	N.D	N.D
	Virus titer var (TCID50/ml or TCID50/g)	0	N.D	N.D	N.D	0	0	5.95014	5.75072	6.02281	6.27838	N.D	N.D	N.D	N.D	N.D	N.D	N.D	N.D	N.D	N.D	N.D	% reads var	0	N.D	N.D	N.D	0	0	100	100	100	100	N.D	N.D	N.D	N.D	N.D	N.D	N.D	N.D	N.D	N.D	N.D
	Virus titer total (TCID50/ml or TCID50/g)	3.5	5.5	5.5	5.5	4.25	7.5063	5.95014	5.75072	6.02281	6.27838	1.5	1.5	1.5	1.5	1.5	1.5	1.5	1.5	1.5	1.5	1.5
		Throat swabs										Throat swabs												Throat swabs										Throat swabs
	Days post-inoculation/exposure	1	2	3	4	5						0.5	1	1.5	2	2.5	3	3.5	4	5	6	7	Days post-inoculation/exposure	1	2	3	4	5						0.5	1	1.5	2	2.5	3	3.5	4	5	6	7
	Virus titer wt (TCID50/ml or TCID50/g)	5.36875	N.D	N.D	N.D	1.501						N.D	N.D	N.D	N.D	N.D	N.D	N.D	N.D	N.D	N.D	N.D	% reads wt	85.9	N.D	N.D	N.D	31.6						N.D	N.D	N.D	N.D	N.D	N.D	N.D	N.D	N.D	N.D	N.D
	Virus titer var (TCID50/ml or TCID50/g)	0.88125	N.D	N.D	N.D	3.249						N.D	N.D	N.D	N.D	N.D	N.D	N.D	N.D	N.D	N.D	N.D	% reads var	14.1	N.D	N.D	N.D	68.4						N.D	N.D	N.D	N.D	N.D	N.D	N.D	N.D	N.D	N.D	N.D
	Virus titer total (TCID50/ml or TCID50/g)	6.25	4.75	5	4.75	4.75						1.5	1.5	1.5	1.5	1.5	1.5	1.5	1.5	1.5	1.5	1.5
		Donor 6 (F777, internal number)										Recipient 6 (F781, internal number)												Donor 6 (F777, internal number)										Recipient 6 (F781, internal number)
		Nose swabs					Tissues					Nose swabs												Nose swabs					Tissues					Nose swabs
	Days post-inoculation/exposure	1	2	3	4	5	Nasal Turb.	Trachea Upper	Tracher Lower	Lung left	Lung right	0.5	1	1.5	2	2.5	3	3.5	4	5	6	7	Days post-inoculation/exposure	1	2	3	4	5	Nasal Turb.	Trachea Upper	Tracher Lower	Lung left	Lung right	0.5	1	1.5	2	2.5	3	3.5	4	5	6	7
	Virus titer wt (TCID50/ml or TCID50/g)	3.75	N.D	N.D	4.75		7.86219	0.347813	1.17818	0	5.11375	N.D	N.D	N.D	N.D	N.D	N.D	N.D	N.D	N.D	N.D	N.D	% reads wt	100	N.D	N.D	100		98.2	9.4	24.8	0	92.5	N.D	N.D	N.D	N.D	N.D	N.D	N.D	N.D	N.D	N.D	N.D
	Virus titer var (TCID50/ml or TCID50/g)	0	N.D	N.D	0		0.144113	3.35232	3.57254	5.52281	0.414629	N.D	N.D	N.D	N.D	N.D	N.D	N.D	N.D	N.D	N.D	N.D	% reads var	0	N.D	N.D	0		1.8	90.6	75.2	100	7.5	N.D	N.D	N.D	N.D	N.D	N.D	N.D	N.D	N.D	N.D	N.D
	Virus titer total (TCID50/ml or TCID50/g)	3.75	4.25	5	4.75		8.0063	3.70014	4.75072	5.52281	5.52838	1.5	1.5	1.5	1.5	1.5	1.5	1.5	1.5	1.5	1.5	1.5
		Nose swabs										Throat swabs												Throat swabs										Throat swabs
	Days post-inoculation/exposure	1	2	3	4	5						0.5	1	1.5	2	2.5	3	3.5	4	5	6	7	Days post-inoculation/exposure	1	2	3	4	5						0.5	1	1.5	2	2.5	3	3.5	4	5	6	7
	Virus titer wt (TCID50/ml or TCID50/g)	6.5	N.D	N.D	3.48075							N.D	N.D	N.D	N.D	N.D	N.D	N.D	N.D	N.D	N.D	N.D	% reads wt	100	N.D	N.D	81.9							N.D	N.D	N.D	N.D	N.D	N.D	N.D	N.D	N.D	N.D	N.D
	Virus titer var (TCID50/ml or TCID50/g)	0	N.D	N.D	0.76925							N.D	N.D	N.D	N.D	N.D	N.D	N.D	N.D	N.D	N.D	N.D	% reads var	0	N.D	N.D	18.1							N.D	N.D	N.D	N.D	N.D	N.D	N.D	N.D	N.D	N.D	N.D
	Virus titer total (TCID50/ml or TCID50/g)	6.5	6	5.25	4.25							1.5	1.5	1.5	1.5	1.5	1.5	1.5	1.5	1.5	1.5	1.5
		Donor 7 (F778, internal number)										Recipient 7 (F782, internal number)												Donor 7 (F778, internal number)										Recipient 7 (F782, internal number)
		Nose swabs					Tissues					Nose swabs												Nose swabs					Tissues					Nose swabs
	Days post-inoculation/exposure	1	2	3	4	5	Nasal Turb.	Trachea Upper	Tracher Lower	Lung left	Lung right	0.5	1	1.5	2	2.5	3	3.5	4	5	6	7	Days post-inoculation/exposure	1	2	3	4	5	Nasal Turb.	Trachea Upper	Tracher Lower	Lung left	Lung right	0.5	1	1.5	2	2.5	3	3.5	4	5	6	7
	Virus titer wt (TCID50/ml or TCID50/g)	0.02	N.D	N.D	N.D	0	0	5.95014	5.50072	5.52281	5.02838	N.D	N.D	N.D	N.D	N.D	N.D	N.D	N.D	N.D	0	0.0675	% reads wt	1	N.D	N.D	N.D	0	0	100	100	100	100	N.D	N.D	N.D	N.D	N.D	N.D	N.D	N.D	N.D	0	1.8
	Virus titer var (TCID50/ml or TCID50/g)	1.98	N.D	N.D	N.D	2	7.7563	0	0	0	0	N.D	N.D	N.D	N.D	N.D	N.D	N.D	N.D	N.D	3.5	3.6825	% reads var	99	N.D	N.D	N.D	100	100	0	0	0	0	N.D	N.D	N.D	N.D	N.D	N.D	N.D	N.D	N.D	100	98.2
	Virus titer total (TCID50/ml or TCID50/g)	2	4.25	5	3	2	7.7563	5.95014	5.50072	5.52281	5.02838	1.5	1.5	1.5	1.5	1.5	1.5	1.5	1.5	1.5	3.5	3.75
		Throat swabs										Throat swabs												Throat swabs										Throat swabs
	Days post-inoculation/exposure	1	2	3	4	5						0.5	1	1.5	2	2.5	3	3.5	4	5	6	7	Days post-inoculation/exposure	1	2	3	4	5						0.5	1	1.5	2	2.5	3	3.5	4	5	6	7
	Virus titer wt (TCID50/ml or TCID50/g)	2.431	N.D	N.D	N.D	0.424						N.D	N.D	N.D	N.D	N.D	N.D	N.D	N.D	0	N.D	0	% reads wt	44.2	N.D	N.D	N.D	10.6						N.D	N.D	N.D	N.D	N.D	N.D	N.D	N.D	0	N.D	0
	Virus titer var (TCID50/ml or TCID50/g)	3.069	N.D	N.D	N.D	3.576						N.D	N.D	N.D	N.D	N.D	N.D	N.D	N.D	1.5	N.D	3	% reads var	55.8	N.D	N.D	N.D	89.4						N.D	N.D	N.D	N.D	N.D	N.D	N.D	N.D	100	N.D	100
	Virus titer total (TCID50/ml or TCID50/g)	5.5	5.75	5	4.25	4						1.5	1.5	1.5	1.5	1.5	1.5	1.5	1.5	1.5	5	3
		Donor 8 (F779, internal number)										Recipient 8 (F783, internal number)												Donor 8 (F779, internal number)										Recipient 8 (F783, internal number)
		Nose swabs					Tissues					Nose swabs												Nose swabs					Tissues					Nose swabs
	Days post-inoculation/exposure	1	2	3	4	5	Nasal Turb.	Trachea Upper	Tracher Lower	Lung left	Lung right	0.5	1	1.5	2	2.5	3	3.5	4	5	6	7	Days post-inoculation/exposure	1	2	3	4	5	Nasal Turb.	Trachea Upper	Tracher Lower	Lung left	Lung right	0.5	1	1.5	2	2.5	3	3.5	4	5	6	7
	Virus titer wt (TCID50/ml or TCID50/g)	0	0				0	5.70014	5.67021	7.27281	7.02838	N.D	N.D	N.D	N.D	N.D	N.D	0	N.D	N.D	N.D	0	% reads wt	0	0				0	100	98.6	100	100	N.D	N.D	N.D	N.D	N.D	N.D	0	N.D	N.D	N.D	0
	Virus titer var (TCID50/ml or TCID50/g)	4.25	5.5				8.0063	0	0.0805101	0	0	N.D	N.D	N.D	N.D	N.D	N.D	2.25	N.D	N.D	N.D	3.25	% reads var	100	100				100	0	1.4	0	0	N.D	N.D	N.D	N.D	N.D	N.D	100	N.D	N.D	N.D	100
	Virus titer total (TCID50/ml or TCID50/g)	4.25	5.5				8.0063	5.70014	5.75072	7.27281	7.02838	1.5	1.5	1.5	1.5	1.5	1.5	2.25	3.75	5	4	3.25
		Throat swabs										Throat swabs												Throat swabs										Throat swabs
	Days post-inoculation/exposure	1	2	3	4	5						0.5	1	1.5	2	2.5	3	3.5	4	5	6	7	Days post-inoculation/exposure	1	2	3	4	5						0.5	1	1.5	2	2.5	3	3.5	4	5	6	7
	Virus titer wt (TCID50/ml or TCID50/g)	1.54875	1.352									N.D	N.D	N.D	N.D	N.D	0	N.D	N.D	N.D	N.D	0	% reads wt	29.5	33.8									N.D	N.D	N.D	N.D	N.D	0	N.D	N.D	N.D	N.D	0
	Virus titer var (TCID50/ml or TCID50/g)	3.70125	2.648									N.D	N.D	N.D	N.D	N.D	1.5	N.D	N.D	N.D	N.D	5.25	% reads var	70.5	66.2									N.D	N.D	N.D	N.D	N.D	100	N.D	N.D	N.D	N.D	100
	Virus titer total (TCID50/ml or TCID50/g)	5.25	4									1.5	1.5	1.5	1.5	1.5	1.5	5.25	6.25	4.5	4.75	5.25

## Sheet: Supplementary Figure 3
Figure S3		Parameter a: virus titer																						Parameter b: % reads
		Donor 9 (F871, internal number)										Recipient 9 (F873, internal number)												Donor 9 (F871, internal number)										Recipient 9 (F873, internal number)
		Nose swabs					Tissues					Nose swabs												Nose swabs					Tissues					Nose swabs
	Days post-inoculation/exposure	1	2	3	4	5	Nasal Turb.	Trachea Upper	Tracher Lower	Lung left	Lung right	0.5	1	1.5	2	2.5	3	3.5	4	5	6	7	Days post-inoculation/exposure	1	2	3	4	5	Nasal Turb.	Trachea Upper	Tracher Lower	Lung left	Lung right	0.5	1	1.5	2	2.5	3	3.5	4	5	6	7
	Virus titer wt (TCID50/ml or TCID50/g)	4	N.D	4			5.75	0	0	0.033	0	N.D	N.D	N.D	1.5	N.D	N.D	N.D	N.D	N.D	N.D	4	% reads wt	100	N.D	100			100	0	0	2.2	0	N.D	N.D	N.D	100	N.D	N.D	N.D	N.D	N.D	N.D	100
	Virus titer var (TCID50/ml or TCID50/g)	0	N.D	0			0	3.25	3	1.467	1.5	N.D	N.D	N.D	0	N.D	N.D	N.D	N.D	N.D	N.D	0	% reads var	0	N.D	0			0	100	100	97.8	100	N.D	N.D	N.D	0	N.D	N.D	N.D	N.D	N.D	N.D	0
	Virus titer total (TCID50/ml or TCID50/g)	4	4.75	4			5.75	3.25	3	1.5	1.5	1.5	1.5	1.5	1.5	2.75	2.75	5	4.5	4	4	4
		Throat swabs										Throat swabs												Throat swabs										Throat swabs
	Days post-inoculation/exposure	1	2	3	4	5						0.5	1	1.5	2	2.5	3	3.5	4	5	6	7	Days post-inoculation/exposure	1	2	3	4	5						0.5	1	1.5	2	2.5	3	3.5	4	5	6	7
	Virus titer wt (TCID50/ml or TCID50/g)	5.019	N.D	3.444								N.D	N.D	N.D	2.596	N.D	N.D	N.D	N.D	N.D	N.D	3	% reads wt	95.6	N.D	98.4								N.D	N.D	N.D	94.4	N.D	N.D	N.D	N.D	N.D	N.D	100
	Virus titer var (TCID50/ml or TCID50/g)	0.231	N.D	0.056								N.D	N.D	N.D	0.154	N.D	N.D	N.D	N.D	N.D	N.D	0	% reads var	4.4	N.D	1.6								N.D	N.D	N.D	5.6	N.D	N.D	N.D	N.D	N.D	N.D	0
	Virus titer total (TCID50/ml or TCID50/g)	5.25	4.25	3.5								1.5	1.5	1.5	2.75	3	3.75	4.25	3.75	2.5	4.25	3
		Donor 10 (F872, internal number)										Recipient 10 (F874, internal number)												Donor 10 (F872, internal number)										Recipient 10 (F874, internal number)
		Nose swabs					Tissues					Nose swabs												Nose swabs					Tissues					Nose swabs
	Days post-inoculation/exposure	1	2	3	4	5	Nasal Turb.	Trachea Upper	Tracher Lower	Lung left	Lung right	0.5	1	1.5	2	2.5	3	3.5	4	5	6	7	Days post-inoculation/exposure	1	2	3	4	5	Nasal Turb.	Trachea Upper	Tracher Lower	Lung left	Lung right	0.5	1	1.5	2	2.5	3	3.5	4	5	6	7
	Virus titer wt (TCID50/ml or TCID50/g)	3	N.D	N.D	5		6	0	4.165	1.467	1.236	N.D	N.D	N.D	N.D	N.D	N.D	N.D	N.D	N.D	3.75	4.25	% reads wt	100	N.D	N.D	100		100	0	98	97.8	82.4	N.D	N.D	N.D	N.D	N.D	N.D	N.D	N.D	N.D	100	100
	Virus titer var (TCID50/ml or TCID50/g)	0	N.D	N.D	0		0	4.25	0.085	0.033	0.264	N.D	N.D	N.D	N.D	N.D	N.D	N.D	N.D	N.D	0	0	% reads var	0	N.D	N.D	0		0	100	2	2.2	17.6	N.D	N.D	N.D	N.D	N.D	N.D	N.D	N.D	N.D	0	0
	Virus titer total (TCID50/ml or TCID50/g)	3	4.75	3.5	5		6	4.25	4.25	1.5	1.5	1.5	1.5	1.5	1.5	1.5	1.5	1.5	1.5	1.5	3.75	4.25
		Throat swabs										Throat swabs												Throat swabs										Throat swabs
	Days post-inoculation/exposure	1	2	3	4	5						0.5	1	1.5	2	2.5	3	3.5	4	5	6	7	Days post-inoculation/exposure	1	2	3	4	5						0.5	1	1.5	2	2.5	3	3.5	4	5	6	7
	Virus titer wt (TCID50/ml or TCID50/g)	2.40375	N.D	N.D	3.99075							N.D	N.D	N.D	N.D	N.D	1.5	N.D	N.D	N.D	N.D	4.75	% reads wt	64.1	N.D	N.D	93.9							N.D	N.D	N.D	N.D	N.D	100	N.D	N.D	N.D	N.D	100
	Virus titer var (TCID50/ml or TCID50/g)	1.34625	N.D	N.D	0.25925							N.D	N.D	N.D	N.D	N.D	0	N.D	N.D	N.D	N.D	0	% reads var	35.9	N.D	N.D	6.1							N.D	N.D	N.D	N.D	N.D	0	N.D	N.D	N.D	N.D	0
	Virus titer total (TCID50/ml or TCID50/g)	3.75	3.75	3.5	4.25							1.5	1.5	1.5	1.5	1.5	1.5	1.75	3.75	4.25	3.75	4.75
		Donor 11 (F859, internal number)										Recipient 11 (F861, internal number)												Donor 11 (F859, internal number)										Recipient 11 (F861, internal number)
		Nose swabs					Tissues					Nose swabs												Nose swabs					Tissues					Nose swabs
	Days post-inoculation/exposure	1	2	3	4	5	Nasal Turb.	Trachea Upper	Tracher Lower	Lung left	Lung right	0.5	1	1.5	2	2.5	3	3.5	4	5	6	7	Days post-inoculation/exposure	1	2	3	4	5	Nasal Turb.	Trachea Upper	Tracher Lower	Lung left	Lung right	0.5	1	1.5	2	2.5	3	3.5	4	5	6	7
	Virus titer wt (TCID50/ml or TCID50/g)	0.0525	N.D	N.D	N.D	0.1575	0.0715	3.68625	5.5	1.479	1.75	N.D	N.D	N.D	N.D	N.D	N.D	N.D	N.D	N.D	N.D	N.D	% reads wt	1.5	N.D	N.D	N.D	4.2	1.1	98.3	100	98.6	100	N.D	N.D	N.D	N.D	N.D	N.D	N.D	N.D	N.D	N.D	N.D
	Virus titer var (TCID50/ml or TCID50/g)	3.4475	N.D	N.D	N.D	3.5925	6.4285	0.06375	0	0.021	0	N.D	N.D	N.D	N.D	N.D	N.D	N.D	N.D	N.D	N.D	N.D	% reads var	98.5	N.D	N.D	N.D	95.8	98.9	1.7	0	1.4	0	N.D	N.D	N.D	N.D	N.D	N.D	N.D	N.D	N.D	N.D	N.D
	Virus titer total (TCID50/ml or TCID50/g)	3.5	4.5	3.25	2.75	3.75	6.5	3.75	5.5	1.5	1.75	1.5	1.5	1.5	1.5	1.5	1.5	1.5	1.5	1.5	1.5	1.5
		Throat swabs										Throat swabs												Throat swabs										Throat swabs
	Days post-inoculation/exposure	1	2	3	4	5						0.5	1	1.5	2	2.5	3	3.5	4	5	6	7	Days post-inoculation/exposure	1	2	3	4	5						0.5	1	1.5	2	2.5	3	3.5	4	5	6	7
	Virus titer wt (TCID50/ml or TCID50/g)	1.095	N.D	N.D	N.D	0.424						N.D	N.D	N.D	N.D	N.D	N.D	N.D	N.D	N.D	N.D	N.D	% reads wt	29.2	N.D	N.D	N.D	10.6						N.D	N.D	N.D	N.D	N.D	N.D	N.D	N.D	N.D	N.D	N.D
	Virus titer var (TCID50/ml or TCID50/g)	2.655	N.D	N.D	N.D	3.576						N.D	N.D	N.D	N.D	N.D	N.D	N.D	N.D	N.D	N.D	N.D	% reads var	70.8	N.D	N.D	N.D	89.4						N.D	N.D	N.D	N.D	N.D	N.D	N.D	N.D	N.D	N.D	N.D
	Virus titer total (TCID50/ml or TCID50/g)	3.75	3.5	4	4	4						1.5	1.5	1.5	1.5	1.5	1.5	1.5	1.5	1.5	1.5	1.5
		Donor 12 (F860, internal number)										Recipient 12 (F862, internal number)												Donor 12 (F860, internal number)										Recipient 12 (F862, internal number)
		Nose swabs					Tissues					Nose swabs												Nose swabs					Tissues					Nose swabs
	Days post-inoculation/exposure	1	2	3	4	5	Nasal Turb.	Trachea Upper	Tracher Lower	Lung left	Lung right	0.5	1	1.5	2	2.5	3	3.5	4	5	6	7	Days post-inoculation/exposure	1	2	3	4	5	Nasal Turb.	Trachea Upper	Tracher Lower	Lung left	Lung right	0.5	1	1.5	2	2.5	3	3.5	4	5	6	7
	Virus titer wt (TCID50/ml or TCID50/g)	0	N.D	0			0	5.25	2.75	5.25	5	N.D	N.D	N.D	N.D	0	N.D	N.D	N.D	N.D	N.D	0	% reads wt	0	N.D	0			0	100	100	100	100	N.D	N.D	N.D	N.D	0	N.D	N.D	N.D	N.D	N.D	0
	Virus titer var (TCID50/ml or TCID50/g)	4	N.D	3.75			6	0	0	0	0	N.D	N.D	N.D	N.D	3	N.D	N.D	N.D	N.D	N.D	4.5	% reads var	100	N.D	100			100	0	0	0	0	N.D	N.D	N.D	N.D	100	N.D	N.D	N.D	N.D	N.D	100
	Virus titer total (TCID50/ml or TCID50/g)	4	4.75	3.75			6	5.25	2.75	5.25	5	1.5	1.5	1.5	1.5	3	4	4.75	4.75	3.75	4.75	4.5
		Throat swabs										Throat swabs												Throat swabs										Throat swabs
	Days post-inoculation/exposure	1	2	3	4	5						0.5	1	1.5	2	2.5	3	3.5	4	5	6	7	Days post-inoculation/exposure	1	2	3	4	5						0.5	1	1.5	2	2.5	3	3.5	4	5	6	7
	Virus titer wt (TCID50/ml or TCID50/g)	0.135	N.D	0.9695								N.D	N.D	N.D	0	N.D	N.D	N.D	N.D	N.D	N.D	0	% reads wt	3	N.D	27.7								N.D	N.D	N.D	0	N.D	N.D	N.D	N.D	N.D	N.D	0
	Virus titer var (TCID50/ml or TCID50/g)	4.365	N.D	2.5305								N.D	N.D	N.D	1.5	N.D	N.D	N.D	N.D	N.D	N.D	3.5	% reads var	97	N.D	72.3								N.D	N.D	N.D	100	N.D	N.D	N.D	N.D	N.D	N.D	100
	Virus titer total (TCID50/ml or TCID50/g)	4.5	5	3.5								1.5	1.5	1.5	1.5	3.75	5	6	4.75	3.5	4.75	3.5

## Sheet: Supplementary Figure 4
Figure S4		Parameter a: virus titer																						Parameter b: % reads
		Donor 13 (F877, internal number)										Recipient 13 (F881, internal number)												Donor 13 (F877, internal number)										Recipient 13 (F881, internal number)
		Nose swabs					Tissues					Nose swabs												Nose swabs					Tissues					Nose swabs
	Days post-inoculation/exposure	1	2	3	4	5	Nasal Turb.	Trachea Upper	Tracher Lower	Lung left	Lung right	0.5	1	1.5	2	2.5	3	3.5	4	5	6	7	Days post-inoculation/exposure	1	2	3	4	5	Nasal Turb.	Trachea Upper	Tracher Lower	Lung left	Lung right	0.5	1	1.5	2	2.5	3	3.5	4	5	6	7
	Virus titer wt (TCID50/ml or TCID50/g)	4	N.D	N.D	N.D	3.5	6.25	0	0	0	0	N.D	N.D	N.D	N.D	N.D	N.D	N.D	N.D	N.D	N.D	1.4715	% reads wt	100	N.D	N.D	N.D	100	100	0	0	0	0	N.D	N.D	N.D	N.D	N.D	N.D	N.D	N.D	N.D	N.D	98.1
	Virus titer var (TCID50/ml or TCID50/g)	0	N.D	N.D	N.D	0	0	6	5.5	6.25	6.25	N.D	N.D	N.D	N.D	N.D	N.D	N.D	N.D	N.D	N.D	0.0285	% reads var	0	N.D	N.D	N.D	0	0	100	100	100	100	N.D	N.D	N.D	N.D	N.D	N.D	N.D	N.D	N.D	N.D	1.9
	Virus titer total (TCID50/ml or TCID50/g)	4	3	4.5	4.75	3.5	6.25	6	5.5	6.25	6.25	1.5	1.5	1.5	1.5	1.5	1.5	1.5	1.5	1.5	1.5	1.5
		Throat swabs										Throat swabs												Throat swabs										Throat swabs
	Days post-inoculation/exposure	1	2	3	4	5						0.5	1	1.5	2	2.5	3	3.5	4	5	6	7	Days post-inoculation/exposure	1	2	3	4	5						0.5	1	1.5	2	2.5	3	3.5	4	5	6	7
	Virus titer wt (TCID50/ml or TCID50/g)	0.4485	N.D	N.D	N.D	0.763						N.D	N.D	N.D	N.D	N.D	N.D	N.D	N.D	N.D	1.5	4	% reads wt	13.8	N.D	N.D	N.D	21.8						N.D	N.D	N.D	N.D	N.D	N.D	N.D	N.D	N.D	100	100
	Virus titer var (TCID50/ml or TCID50/g)	1.8265	N.D	N.D	N.D	2.772						N.D	N.D	N.D	N.D	N.D	N.D	N.D	N.D	N.D	0	0	% reads var	56.2	N.D	N.D	N.D	79.2						N.D	N.D	N.D	N.D	N.D	N.D	N.D	N.D	N.D	0	0
	Virus titer total (TCID50/ml or TCID50/g)	3.25	2.5	2.5	3	3.5						1.5	1.5	1.5	1.5	1.5	1.5	1.5	1.5	1.5	1.5	4
		Donor 14 (F878, internal number)										Recipient 14 (882, internal number)												Donor 14 (F878, internal number)										Recipient 14 (882, internal number)
		Nose swabs					Tissues					Nose swabs												Nose swabs					Tissues					Nose swabs
	Days post-inoculation/exposure	1	2	3	4	5	Nasal Turb.	Trachea Upper	Tracher Lower	Lung left	Lung right	0.5	1	1.5	2	2.5	3	3.5	4	5	6	7	Days post-inoculation/exposure	1	2	3	4	5	Nasal Turb.	Trachea Upper	Tracher Lower	Lung left	Lung right	0.5	1	1.5	2	2.5	3	3.5	4	5	6	7
	Virus titer wt (TCID50/ml or TCID50/g)	1.75	N.D	N.D	N.D	3.1265	5.75	0	0	0	0	N.D	N.D	N.D	N.D	N.D	N.D	N.D	N.D	N.D	N.D	N.D	% reads wt	100	N.D	N.D	N.D	96.2	100	0	0	0	0	N.D	N.D	N.D	N.D	N.D	N.D	N.D	N.D	N.D	N.D	N.D
	Virus titer var (TCID50/ml or TCID50/g)	0	N.D	N.D	N.D	0.1235	0	3.25	4	5.75	6	N.D	N.D	N.D	N.D	N.D	N.D	N.D	N.D	N.D	N.D	N.D	% reads var	0	N.D	N.D	N.D	3.8	0	100	100	100	100	N.D	N.D	N.D	N.D	N.D	N.D	N.D	N.D	N.D	N.D	N.D
	Virus titer total (TCID50/ml or TCID50/g)	1.75	3.5	4	3.25	3.25	5.75	3.25	4	5.75	6	1.5	1.5	1.5	1.5	1.5	1.5	1.5	1.5	1.5	1.5	1.5
		Throat swabs										Throat swabs												Throat swabs										Throat swabs
	Days post-inoculation/exposure	1	2	3	4	5						0.5	1	1.5	2	2.5	3	3.5	4	5	6	7	Days post-inoculation/exposure	1	2	3	4	5						0.5	1	1.5	2	2.5	3	3.5	4	5	6	7
	Virus titer wt (TCID50/ml or TCID50/g)	2.9835	N.D	N.D	N.D	0.33						N.D	N.D	N.D	N.D	N.D	N.D	N.D	N.D	N.D	N.D	N.D	% reads wt	70.2	N.D	N.D	N.D	11						N.D	N.D	N.D	N.D	N.D	N.D	N.D	N.D	N.D	N.D	N.D
	Virus titer var (TCID50/ml or TCID50/g)	1.2665	N.D	N.D	N.D	2.67						N.D	N.D	N.D	N.D	N.D	N.D	N.D	N.D	N.D	N.D	N.D	% reads var	29.8	N.D	N.D	N.D	89						N.D	N.D	N.D	N.D	N.D	N.D	N.D	N.D	N.D	N.D	N.D
	Virus titer total (TCID50/ml or TCID50/g)	4.25	5.75	3.25	3	3						1.5	1.5	1.5	1.5	1.5	1.5	1.5	1.5	1.5	1.5	1.5
		Donor 15 (F876, internal number)										Recipient 15 (F880, internal number)												Donor 15 (F876, internal number)										Recipient 15 (F880, internal number)
		Nose swabs					Tissues					Nose swabs												Nose swabs					Tissues					Nose swabs
	Days post-inoculation/exposure	1	2	3	4	5	Nasal Turb.	Trachea Upper	Tracher Lower	Lung left	Lung right	0.5	1	1.5	2	2.5	3	3.5	4	5	6	7	Days post-inoculation/exposure	1	2	3	4	5	Nasal Turb.	Trachea Upper	Tracher Lower	Lung left	Lung right	0.5	1	1.5	2	2.5	3	3.5	4	5	6	7
	Virus titer wt (TCID50/ml or TCID50/g)	0	N.D	N.D	N.D	0	0	1.0815	0.19775	2.075	3.465	N.D	N.D	N.D	N.D	N.D	N.D	N.D	N.D	N.D	N.D	N.D	% reads wt	0	N.D	N.D	N.D	0	0	61.8	11.3	41.5	66	N.D	N.D	N.D	N.D	N.D	N.D	N.D	N.D	N.D	N.D	N.D
	Virus titer var (TCID50/ml or TCID50/g)	2.25	N.D	N.D	N.D	3.25	6	0.6685	1.55225	2.925	1.785	N.D	N.D	N.D	N.D	N.D	N.D	N.D	N.D	N.D	N.D	N.D	% reads var	100	N.D	N.D	N.D	100	100	38.2	88.7	58.5	34	N.D	N.D	N.D	N.D	N.D	N.D	N.D	N.D	N.D	N.D	N.D
	Virus titer total (TCID50/ml or TCID50/g)	2.25	4.5	4.5	4	3.25	6	1.75	1.75	5	5.25	1.5	1.5	1.5	1.5	1.5	1.5	1.5	1.5	1.5	1.5	1.5
		Throat swabs										Throat swabs												Throat swabs										Throat swabs
	Days post-inoculation/exposure	1	2	3	4	5						0.5	1	1.5	2	2.5	3	3.5	4	5	6	7	Days post-inoculation/exposure	1	2	3	4	5						0.5	1	1.5	2	2.5	3	3.5	4	5	6	7
	Virus titer wt (TCID50/ml or TCID50/g)	0.0805	N.D	N.D	N.D	0.05584						N.D	N.D	N.D	N.D	N.D	N.D	N.D	N.D	N.D	0	0	% reads wt	2.3	N.D	N.D	N.D	3.2						N.D	N.D	N.D	N.D	N.D	N.D	N.D	N.D	N.D	0	0
	Virus titer var (TCID50/ml or TCID50/g)	3.4195	N.D	N.D	N.D	1.68916						N.D	N.D	N.D	N.D	N.D	N.D	N.D	N.D	N.D	1.5	1.5	% reads var	97.7	N.D	N.D	N.D	96.8						N.D	N.D	N.D	N.D	N.D	N.D	N.D	N.D	N.D	100	100
	Virus titer total (TCID50/ml or TCID50/g)	3.5	4.5	3	2.75	1.745						1.5	1.5	1.5	1.5	1.5	1.5	1.5	1.5	1.5	1.5	1.5
		Donor 16 (F888, internal number)										Recipient 16 (F890 internal number)												Donor 16 (F888, internal number)										Recipient 16 (F890 internal number)
		Nose swabs					Tissues					Nose swabs												Nose swabs					Tissues					Nose swabs
	Days post-inoculation/exposure	1	2	3	4	5	Nasal Turb.	Trachea Upper	Tracher Lower	Lung left	Lung right	0.5	1	1.5	2	2.5	3	3.5	4	5	6	7	Days post-inoculation/exposure	1	2	3	4	5	Nasal Turb.	Trachea Upper	Tracher Lower	Lung left	Lung right	0.5	1	1.5	2	2.5	3	3.5	4	5	6	7
	Virus titer wt (TCID50/ml or TCID50/g)	0.0315	N.D	N.D	N.D	0	0	4.5	4.5	7	6	N.D	N.D	N.D	N.D	N.D	N.D	N.D	N.D	N.D	N.D	N.D	% reads wt	1.4	N.D	N.D	N.D	0	0	100	100	100	100	N.D	N.D	N.D	N.D	N.D	N.D	N.D	N.D	N.D	N.D	N.D
	Virus titer var (TCID50/ml or TCID50/g)	2.2185	N.D	N.D	N.D	4	6.5	0	0	0	0	N.D	N.D	N.D	N.D	N.D	N.D	N.D	N.D	N.D	N.D	N.D	% reads var	98.6	N.D	N.D	N.D	100	100	0	0	0	0	N.D	N.D	N.D	N.D	N.D	N.D	N.D	N.D	N.D	N.D	N.D
	Virus titer total (TCID50/ml or TCID50/g)	2.25	5.25	5	4.75	4	6.5	4.5	4.5	7	6	1.5	1.5	1.5	1.5	1.5	1.5	1.5	1.5	1.5	1.5	1.5
		Throat swabs										Throat swabs												Throat swabs										Throat swabs
	Days post-inoculation/exposure	1	2	3	4	5						0.5	1	1.5	2	2.5	3	3.5	4	5	6	7	Days post-inoculation/exposure	1	2	3	4	5						0.5	1	1.5	2	2.5	3	3.5	4	5	6	7
	Virus titer wt (TCID50/ml or TCID50/g)	2.42125	N.D	N.D	N.D	0.213						N.D	N.D	N.D	N.D	N.D	N.D	N.D	N.D	N.D	N.D	N.D	% reads wt	74.5	N.D	N.D	N.D	7.1						N.D	N.D	N.D	N.D	N.D	N.D	N.D	N.D	N.D	N.D	N.D
	Virus titer var (TCID50/ml or TCID50/g)	0.8255	N.D	N.D	N.D	2.787						N.D	N.D	N.D	N.D	N.D	N.D	N.D	N.D	N.D	N.D	N.D	% reads var	25.4	N.D	N.D	N.D	92.9						N.D	N.D	N.D	N.D	N.D	N.D	N.D	N.D	N.D	N.D	N.D
	Virus titer total (TCID50/ml or TCID50/g)	3.25	3.75	4	2	3						1.5	1.5	1.5	1.5	1.5	1.5	1.5	1.5	1.5	1.5	1.5

## Sheet: Supplementary Figure 5b
Figure S5b		Parameter a: % of antigen positive epithelium
		A/H5N1AT			A/H5N1			POL-mut			HA-mut			HA-Q222L/G224S			HA-H103Y/Q222L/G224S			HA-T156A/Q222L/G224S
		F631	F632	F633	F637	F638	F639	F661	F662	F663	F658	F659	F660	F800	F801	F802	F821	F822	F823	F824	F825	F826
	Nasal respiratory epithelium	45	55	65	5	5	10	10	10	20	85	90	90	45	15	35	65	75	90	85	35	90
	Nasal olfactory epithelium	0	0	5	30	20	5	15	25	25	45	55	20	50	30	60	35	50	60	55	65	75

## Sheet: Supplementary Figure 5c
Figure S5c			Parameter a: Virus titer in the nasal turbinate tissue
			A/H5N1AT			A/H5N1			POL-mut			HA-mut			HA-Q222L/G224S			HA-H103Y/Q222L/G224S			HA-T156A/Q222L/G224S			detection limit
			F631	F632	F633	F637	F638	F639	F661	F662	F663	F658	F659	F660	F800	F801	F802	F821	F822	F823	F824	F825	F826
	Raw virus titer	TCID50/ml	6.25	7	6.75	6.5	6.5	6.5	6.25	7.25	6.5	7.5	6.5	7.75	6.75	6.5	7	7	6.75	6.75	7.5	5.75	6.75	0.5
	Tissue weight	g	0.269	0.268	0.383	0.424	0.522	0.251	0.34	0.19	0.175	0.456	0.356	0.379	0.413	0.259	0.486	0.241	0.512	0.116	0.318	0.308	0.312	0.512
	Virus titer	TCID50/g	7.29737	8.04899	7.64392	7.34976	7.25945	7.57745	7.19564	8.44837	7.73408	8.31816	7.42567	8.64848	7.61117	7.56382	7.79048	8.0951	7.51785	8.16266	8.47469	6.73857	7.73297	1.26785
